# Supplementary material for: Recruitment of PI4KIIIβ to the Golgi by ACBD3 is dependent on an upstream pathway of a SNARE complex and golgins
Source: Mol Biol Cell. Author manuscript; Available in PMC 2024 Feb 1. (PMC7615549; doi:10.1091/mbc.E23-09-0376)
Supplement: Supplementary Data 1 [file EMS193424-supplement-Supplementary_Data_1.xlsx]

## Sheet: Sheet1
	logFC	AveExpr	t	P.Value	adj.P.Val	B	gene	sig
ACBD3	8.1043	30.7683	11.0927	4.18e-12	2.97e-09	11.8322	ACBD3	P < 0.0001
C1QBP	5.04588	24.3834	4.87684	3.34e-05	0.0118703	1.66803	C1QBP	P < 0.05
TBC1D22A	7.65887	20.1971	4.37172	0.00013769	0.032587	0.610953	TBC1D22A	P < 0.05
PRR14L	7.86206	19.186	4.02481	0.00035959	0.060669	-0.113716	PRR14L	P > 0.05
PHB2	7.40709	19.9105	3.9154	0.0004852	0.060669	-0.34085	PHB2	P > 0.05
SSX5	7.00048	18.0224	3.89519	0.0005127	0.060669	-0.382679	SSX5	P > 0.05
TMEM55B	6.77823	18.2769	3.76453	0.00073111	0.0684868	-0.652241	TMEM55B	P > 0.05
ATP6V0A1	7.07377	19.7282	3.74454	0.00077168	0.0684868	-0.693304	ATP6V0A1	P > 0.05
FHDC1	6.76801	18.943	3.51011	0.00144561	0.114042	-1.17098	FHDC1	P > 0.05
HACD3	6.294	18.8955	3.27155	0.00270332	0.183016	-1.64761	HACD3	P > 0.05
BLZF1	5.87219	17.9867	3.23232	0.00299222	0.183016	-1.72489	BLZF1	P > 0.05
STOML2	5.65806	18.0989	3.16699	0.00353993	0.183016	-1.85276	STOML2	P > 0.05
GOLGB1	6.28325	19.7088	3.14472	0.00374773	0.183016	-1.89614	GOLGB1	P > 0.05
GJA1	5.71226	18.6038	3.11885	0.0040036	0.183016	-1.94635	GJA1	P > 0.05
PRKDC	3.43234	25.4736	3.11518	0.00404126	0.183016	-1.95347	PRKDC	P > 0.05
LAMTOR1	5.76837	18.6438	3.10719	0.00412431	0.183016	-1.96893	LAMTOR1	P > 0.05
TMED9	5.04684	17.9324	2.94509	0.0062054	0.246907	-2.27903	TMED9	P > 0.05
PHB	5.49812	20.0126	2.90854	0.00679608	0.246907	-2.34793	PHB	P > 0.05
TMED10	5.20745	18.3419	2.89632	0.00700505	0.246907	-2.37086	TMED10	P > 0.05
CHCHD2	5.46613	18.6466	2.89064	0.00710434	0.246907	-2.38152	CHCHD2	P > 0.05
ERLIN2	5.61433	19.0178	2.87949	0.00730288	0.246907	-2.40238	ERLIN2	P > 0.05
TMEM109	4.11276	17.0538	2.85159	0.0078231	0.249533	-2.45445	TMEM109	P > 0.05
NSDHL	-5.07932	18.2185	-2.83827	0.00808347	0.249533	-2.47921	NSDHL	P > 0.05
ESYT2	4.61765	17.65	2.81249	0.00861082	0.250707	-2.52697	ESYT2	P > 0.05
VDAC2	4.35407	16.9937	2.80232	0.00882773	0.250707	-2.54577	VDAC2	P > 0.05
FLOT2	5.27163	18.7989	2.77797	0.00936779	0.255813	-2.5906	FLOT2	P > 0.05
LRFN4	4.80321	18.094	2.73922	0.0102916	0.266182	-2.66155	LRFN4	P > 0.05
LBR	4.80814	18.1731	2.73104	0.0104973	0.266182	-2.67647	LBR	P > 0.05
PDCD2L	5.23155	19.3996	2.64059	0.013041	0.309413	-2.83975	PDCD2L	P > 0.05
YBX1	4.97504	19.7481	2.61993	0.0136973	0.309413	-2.87663	YBX1	P > 0.05
LSM14B	4.43627	17.8761	2.60255	0.0142731	0.309413	-2.90753	LSM14B	P > 0.05
RIF1	4.97552	18.0418	2.59922	0.0143858	0.309413	-2.91343	RIF1	P > 0.05
ALYREF	5.14528	19.3596	2.58776	0.0147805	0.309413	-2.93372	ALYREF	P > 0.05
DEPDC1	4.53127	20.2507	2.58671	0.014817	0.309413	-2.93557	DEPDC1	P > 0.05
ATP6V1B2	4.66525	18.1508	2.54175	0.0164679	0.328307	-3.01468	ATP6V1B2	P > 0.05
SERPINB1	4.1504	17.6244	2.53714	0.0166466	0.328307	-3.02276	SERPINB1	P > 0.05
KCTD17	4.42468	18.4945	2.43331	0.0211715	0.406264	-3.20216	KCTD17	P > 0.05
BAG2	3.1862	16.8432	2.33072	0.0267227	0.499293	-3.37491	BAG2	P > 0.05
LMAN2	4.00142	18.0874	2.25884	0.031366	0.558039	-3.49312	LMAN2	P > 0.05
SEC61A1	3.98685	17.7928	2.2578	0.0314388	0.558039	-3.49483	SEC61A1	P > 0.05
ATAD3A	4.59305	19.5376	2.21377	0.0346372	0.584514	-3.56601	ATAD3A	P > 0.05
EMD	4.24757	18.7067	2.21	0.0349245	0.584514	-3.57207	EMD	P > 0.05
SPP2	-4.59925	19.4325	-2.20156	0.0355747	0.584514	-3.58559	SPP2	P > 0.05
NUP153	4.30062	18.9026	2.19328	0.0362234	0.584514	-3.59883	NUP153	P > 0.05
PDCD2	3.44588	17.3442	2.17426	0.0377533	0.595664	-3.62911	PDCD2	P > 0.05
RELA	-3.16802	17.0978	-2.14921	0.0398558	0.598154	-3.6687	RELA	P > 0.05
DNAJA2	1.90974	15.6815	2.14668	0.0400741	0.598154	-3.67269	DNAJA2	P > 0.05
ANXA1	-3.7783	18.0088	-2.14248	0.0404386	0.598154	-3.67929	ANXA1	P > 0.05
HSPB1	-4.19736	19.3336	-2.10628	0.0437039	0.633261	-3.73584	HSPB1	P > 0.05
RNF40	-3.83282	18.3202	-2.04112	0.0501742	0.702902	-3.83593	RNF40	P > 0.05
PICALM	3.66872	18.481	2.02613	0.0517774	0.702902	-3.85864	PICALM	P > 0.05
RPS14	3.61906	17.9354	2.02039	0.0524036	0.702902	-3.86731	RPS14	P > 0.05
BSG	3.01583	17.2397	2.01978	0.0524702	0.702902	-3.86823	BSG	P > 0.05
SEC22B	3.2784	17.6299	1.99923	0.054767	0.720085	-3.89909	SEC22B	P > 0.05
SLC45A4	-3.31012	21.6057	-1.9873	0.0561403	0.72472	-3.91691	SLC45A4	P > 0.05
VPS18	-1.61737	15.6389	-1.96092	0.0592857	0.751659	-3.95603	VPS18	P > 0.05
GNB2L1	3.64793	20.1637	1.93088	0.0630528	0.785394	-4.00012	GNB2L1	P > 0.05
DNAJA1	2.94229	21.0515	1.89305	0.0680912	0.807175	-4.05491	DNAJA1	P > 0.05
SNX1	-3.79755	18.5822	-1.89249	0.0681678	0.807175	-4.05571	SNX1	P > 0.05
TRIP13	3.59629	18.6664	1.89217	0.068212	0.807175	-4.05617	TRIP13	P > 0.05
CYFIP1	-3.57904	20.2055	-1.88381	0.0693736	0.807463	-4.06817	CYFIP1	P > 0.05
RPS20	3.82977	19.2625	1.86765	0.0716657	0.820687	-4.09124	RPS20	P > 0.05
ATP6V0D1	3.68205	19.187	1.84302	0.0752853	0.848454	-4.12612	ATP6V0D1	P > 0.05
SCFD1	2.21728	16.6073	1.81062	0.0802853	0.859609	-4.17148	SCFD1	P > 0.05
LAMTOR4	2.5534	16.8133	1.80851	0.0806205	0.859609	-4.17441	LAMTOR4	P > 0.05
PRRC2A	3.19526	18.0605	1.804	0.0813412	0.859609	-4.18067	PRRC2A	P > 0.05
HDGF	3.72793	19.246	1.8035	0.0814218	0.859609	-4.18137	HDGF	P > 0.05
PPP1CA	2.88089	17.5125	1.79787	0.0823288	0.859609	-4.18915	PPP1CA	P > 0.05
SIAH1	3.19576	18.0799	1.76887	0.0871437	0.890474	-4.229	SIAH1	P > 0.05
CKAP4	3.61019	18.9979	1.76506	0.0877933	0.890474	-4.2342	CKAP4	P > 0.05
P42212	-1.17727	34.1688	-1.73662	0.0927752	0.91545	-4.27272	P42212	P > 0.05
NUB1	-2.88725	17.3532	-1.73207	0.0935936	0.91545	-4.27883	NUB1	P > 0.05
RPL11	3.30935	18.7974	1.72914	0.0941237	0.91545	-4.28276	RPL11	P > 0.05
DSP	-1.52036	25.6602	-1.71341	0.0970156	0.921377	-4.30379	DSP	P > 0.05
ATP6V0A2	2.55611	16.9549	1.71173	0.0973286	0.921377	-4.30603	ATP6V0A2	P > 0.05
SSR4	2.72094	17.4666	1.70391	0.0987979	0.92298	-4.31642	SSR4	P > 0.05
TMED4	2.66933	17.5369	1.67707	0.10398	0.951044	-4.35177	TMED4	P > 0.05
KIF1A	-3.09585	17.695	-1.6666	0.106064	0.951044	-4.36545	KIF1A	P > 0.05
DNAJC7	-3.47537	19.0693	-1.65048	0.109338	0.951044	-4.38636	DNAJC7	P > 0.05
FAR1	2.75335	17.5758	1.64688	0.11008	0.951044	-4.39101	FAR1	P > 0.05
EMC2	2.75108	17.6981	1.64603	0.110257	0.951044	-4.39211	EMC2	P > 0.05
UBE2O	2.89686	18.1479	1.64165	0.111167	0.951044	-4.39775	UBE2O	P > 0.05
EDC4	-1.79479	16.1667	-1.6335	0.112878	0.951044	-4.40822	EDC4	P > 0.05
ACACA	-2.19828	22.6437	-1.6308	0.11345	0.951044	-4.41169	ACACA	P > 0.05
CHST14	2.67477	17.7053	1.62888	0.113857	0.951044	-4.41414	CHST14	P > 0.05
ARPC2	2.50199	17.4114	1.60548	0.118927	0.963454	-4.4439	ARPC2	P > 0.05
ATP6V1A	2.56117	20.9036	1.59532	0.121184	0.963454	-4.4567	ATP6V1A	P > 0.05
FLNA	-1.8338	23.6358	-1.58995	0.122391	0.963454	-4.46344	FLNA	P > 0.05
SDHA	-3.39204	19.2519	-1.57071	0.126801	0.963454	-4.48745	SDHA	P > 0.05
CLTC	-2.21713	17.0254	-1.55975	0.12937	0.963454	-4.50102	CLTC	P > 0.05
USP7	2.65461	17.7842	1.55906	0.129531	0.963454	-4.50187	USP7	P > 0.05
HSPA1B	1.14198	28.6886	1.55363	0.130822	0.963454	-4.50857	HSPA1B	P > 0.05
USP24	-2.72583	20.9384	-1.54546	0.132781	0.963454	-4.51859	USP24	P > 0.05
RPL12	2.77381	18.1843	1.53701	0.134834	0.963454	-4.52893	RPL12	P > 0.05
RFC3	2.43292	17.3923	1.52937	0.136711	0.963454	-4.53822	RFC3	P > 0.05
ATP6V1E1	3.01125	18.7961	1.51536	0.14021	0.963454	-4.55517	ATP6V1E1	P > 0.05
HIST1H4A	-3.1235	19.7981	-1.51406	0.140538	0.963454	-4.55674	HIST1H4A	P > 0.05
PRMT1	2.69611	21.3708	1.51373	0.140622	0.963454	-4.55714	PRMT1	P > 0.05
SSX2IP	-2.81086	20.1698	-1.51149	0.141188	0.963454	-4.55983	SSX2IP	P > 0.05
RPL31	2.0351	16.6874	1.5107	0.141389	0.963454	-4.56078	RPL31	P > 0.05
TPM3	3.02359	19.0788	1.50144	0.143757	0.963454	-4.57189	TPM3	P > 0.05
METTL2B	2.61646	17.6328	1.49925	0.14432	0.963454	-4.5745	METTL2B	P > 0.05
ZNF207	-2.93402	18.9586	-1.48287	0.1486	0.963454	-4.59398	ZNF207	P > 0.05
AGAP3	-2.72911	17.8808	-1.47988	0.149393	0.963454	-4.59752	AGAP3	P > 0.05
RAE1	2.29872	17.2811	1.45956	0.154865	0.963454	-4.62139	RAE1	P > 0.05
RCN2	2.27961	17.3182	1.45348	0.156533	0.963454	-4.62848	RCN2	P > 0.05
TMPO	2.67026	20.6065	1.45253	0.156796	0.963454	-4.62959	TMPO	P > 0.05
SEC24C	-2.77596	20.1347	-1.44928	0.157693	0.963454	-4.63336	SEC24C	P > 0.05
FHL3	-2.96969	18.4104	-1.42811	0.16365	0.963454	-4.65779	FHL3	P > 0.05
MYADM	1.79583	16.6144	1.42548	0.164401	0.963454	-4.6608	MYADM	P > 0.05
TBC1D15	-2.67144	17.9845	-1.42089	0.165722	0.963454	-4.66605	TBC1D15	P > 0.05
GMDS	2.49695	21.5868	1.41209	0.168274	0.963454	-4.67607	GMDS	P > 0.05
FLNB	-2.89916	19.7627	-1.41042	0.168762	0.963454	-4.67796	FLNB	P > 0.05
VPS37C	1.82734	16.7951	1.39561	0.173137	0.963454	-4.69469	VPS37C	P > 0.05
THOP1	-2.71016	19.9783	-1.38382	0.176683	0.963454	-4.70789	THOP1	P > 0.05
MAP4	-1.90077	22.4823	-1.37696	0.178774	0.963454	-4.71554	MAP4	P > 0.05
KIF4A	-2.43462	17.8652	-1.37537	0.17926	0.963454	-4.7173	KIF4A	P > 0.05
LMNA	-2.52366	17.901	-1.36724	0.181768	0.963454	-4.72631	LMNA	P > 0.05
ADRM1	1.60759	16.3878	1.36707	0.181821	0.963454	-4.7265	ADRM1	P > 0.05
CDK1	2.58496	17.9076	1.34912	0.187452	0.963454	-4.7462	CDK1	P > 0.05
ATXN2L	-2.7609	19.1818	-1.34296	0.189418	0.963454	-4.75293	ATXN2L	P > 0.05
GOLGA2	1.48404	16.2429	1.3407	0.19014	0.963454	-4.75537	GOLGA2	P > 0.05
EPRS	-2.40844	20.5648	-1.3327	0.192723	0.963454	-4.76404	EPRS	P > 0.05
NAP1L4	2.52704	18.6197	1.32795	0.19427	0.963454	-4.76917	NAP1L4	P > 0.05
HSPA9	1.11105	25.9788	1.32501	0.19523	0.963454	-4.77233	HSPA9	P > 0.05
TAGLN2	1.57812	16.4858	1.32225	0.196137	0.963454	-4.7753	TAGLN2	P > 0.05
FBXO22	2.37656	17.7789	1.30598	0.201545	0.963454	-4.79267	FBXO22	P > 0.05
LDHA	-2.47946	18.053	-1.304	0.202209	0.963454	-4.79476	LDHA	P > 0.05
TUBB6	1.70141	16.6301	1.30265	0.202662	0.963454	-4.79619	TUBB6	P > 0.05
RAB18	1.81333	16.7021	1.30101	0.203218	0.963454	-4.79793	RAB18	P > 0.05
DYNC1H1	-2.29826	17.4919	-1.30089	0.203258	0.963454	-4.79806	DYNC1H1	P > 0.05
CARM1	-2.32965	20.4729	-1.29502	0.205251	0.963454	-4.80426	CARM1	P > 0.05
DPYSL5	-2.4343	18.4663	-1.28454	0.208843	0.963454	-4.81526	DPYSL5	P > 0.05
IGLC1	-2.66278	18.4805	-1.28095	0.210083	0.963454	-4.81901	IGLC1	P > 0.05
XPO1	2.26473	20.4364	1.27838	0.210975	0.963454	-4.82169	XPO1	P > 0.05
MPO	-2.35386	17.7622	-1.27754	0.211266	0.963454	-4.82256	MPO	P > 0.05
NPM1	2.18194	20.352	1.27687	0.211501	0.963454	-4.82326	NPM1	P > 0.05
SEC23IP	-1.67769	16.7332	-1.26918	0.214191	0.963454	-4.83124	SEC23IP	P > 0.05
UBE3A	-2.50301	18.1015	-1.25397	0.219593	0.963454	-4.84691	UBE3A	P > 0.05
EIF2S3	1.6103	16.515	1.24847	0.221571	0.963454	-4.85253	EIF2S3	P > 0.05
ANLN	-1.93655	17.0905	-1.23558	0.226258	0.963454	-4.86562	ANLN	P > 0.05
MAPK1	2.28152	17.9411	1.22715	0.229365	0.963454	-4.87412	MAPK1	P > 0.05
ALDOA	-2.03088	17.3633	-1.2241	0.230495	0.963454	-4.87718	ALDOA	P > 0.05
NONO	2.02544	17.5924	1.22118	0.231584	0.963454	-4.8801	NONO	P > 0.05
ERO1L	-2.51765	19.186	-1.21999	0.232029	0.963454	-4.8813	ERO1L	P > 0.05
RECQL	-2.50377	18.6393	-1.21185	0.235083	0.963454	-4.88941	RECQL	P > 0.05
ACTN4	-0.712533	14.8735	-1.21077	0.235492	0.963454	-4.89048	ACTN4	P > 0.05
GIGYF2	-2.34433	18.5844	-1.2022	0.238745	0.963454	-4.89896	GIGYF2	P > 0.05
KRT33A	-2.4361	18.592	-1.2021	0.238782	0.963454	-4.89906	KRT33A	P > 0.05
GNPAT	-1.87572	17.2592	-1.20085	0.23926	0.963454	-4.90029	GNPAT	P > 0.05
LRRFIP1	-1.92866	17.0849	-1.19256	0.242444	0.963454	-4.90844	LRRFIP1	P > 0.05
STRAP	2.04066	17.5622	1.19084	0.243108	0.963454	-4.91013	STRAP	P > 0.05
ERP44	1.6087	22.8854	1.19037	0.243291	0.963454	-4.91059	ERP44	P > 0.05
CAT	-2.12835	20.5815	-1.18165	0.246682	0.963454	-4.91909	CAT	P > 0.05
GSN	-1.76322	17.0881	-1.18086	0.246991	0.963454	-4.91985	GSN	P > 0.05
KIF13B	-1.86922	17.269	-1.17552	0.249086	0.963454	-4.92503	KIF13B	P > 0.05
SNX2	-1.47462	16.4876	-1.17352	0.249876	0.963454	-4.92697	SNX2	P > 0.05
SLC25A5	1.41016	23.5407	1.17166	0.250609	0.963454	-4.92875	SLC25A5	P > 0.05
SOAT1	-2.05291	20.3511	-1.15956	0.255429	0.963454	-4.94037	SOAT1	P > 0.05
PTBP1	2.48477	19.3323	1.15932	0.255522	0.963454	-4.9406	PTBP1	P > 0.05
DPYSL2	-1.97901	17.5979	-1.1506	0.25904	0.963454	-4.9489	DPYSL2	P > 0.05
RPS16	1.92215	17.329	1.14959	0.259447	0.963454	-4.94985	RPS16	P > 0.05
SLC25A3	2.1457	20.0109	1.1461	0.260868	0.963454	-4.95316	SLC25A3	P > 0.05
IBA57	2.30435	19.9986	1.13804	0.264162	0.963454	-4.96075	IBA57	P > 0.05
SLC3A2	-1.49755	16.771	-1.1369	0.264631	0.963454	-4.96182	SLC3A2	P > 0.05
TARBP1	-2.18591	18.8499	-1.13618	0.26493	0.963454	-4.9625	TARBP1	P > 0.05
TRIM33	2.30501	19.5104	1.13365	0.265971	0.963454	-4.96487	TRIM33	P > 0.05
HSPBP1	2.09363	17.8065	1.13344	0.266061	0.963454	-4.96507	HSPBP1	P > 0.05
EIF2S1	1.77579	17.2574	1.12904	0.267881	0.963454	-4.96918	EIF2S1	P > 0.05
RNPEP	-2.14892	18.5276	-1.1206	0.271403	0.963454	-4.97703	RNPEP	P > 0.05
KRT9	-0.747678	30.3497	-1.11836	0.272342	0.963454	-4.9791	KRT9	P > 0.05
PUM1	1.72497	21.1991	1.11829	0.272371	0.963454	-4.97916	PUM1	P > 0.05
NUDT16L1	2.26485	18.0709	1.11757	0.272673	0.963454	-4.97983	NUDT16L1	P > 0.05
RRM2B	1.84119	17.1206	1.11722	0.272819	0.963454	-4.98015	RRM2B	P > 0.05
PPIL1	1.64408	16.985	1.11619	0.273251	0.963454	-4.9811	PPIL1	P > 0.05
CASP14	-2.14859	19.9872	-1.11405	0.274154	0.963454	-4.98307	CASP14	P > 0.05
PTPN1	1.43404	16.5993	1.11299	0.274604	0.963454	-4.98405	PTPN1	P > 0.05
SPC24	1.62656	16.7941	1.11169	0.275155	0.963454	-4.98525	SPC24	P > 0.05
YWHAE	1.84978	21.4813	1.10792	0.276752	0.963454	-4.98871	YWHAE	P > 0.05
S100A14	-1.41985	16.6242	-1.10575	0.277673	0.963454	-4.99069	S100A14	P > 0.05
ISOC2	1.81759	21.157	1.1055	0.277781	0.963454	-4.99092	ISOC2	P > 0.05
RPSA	1.54184	21.8666	1.10527	0.277878	0.963454	-4.99113	RPSA	P > 0.05
PIGR	-2.21175	18.2112	-1.10425	0.278313	0.963454	-4.99206	PIGR	P > 0.05
SPDL1	-1.11078	16.105	-1.09742	0.28124	0.963454	-4.99829	SPDL1	P > 0.05
IPO7	1.72628	17.3112	1.09595	0.281871	0.963454	-4.99963	IPO7	P > 0.05
MYH9	-1.772	20.9235	-1.0842	0.286965	0.963454	-5.01025	MYH9	P > 0.05
HSPA8	0.781143	28.6583	1.08313	0.287429	0.963454	-5.0112	HSPA8	P > 0.05
FLYWCH2	1.80242	17.4747	1.07733	0.289972	0.963454	-5.0164	FLYWCH2	P > 0.05
TSG101	2.03125	19.9391	1.07643	0.290366	0.963454	-5.0172	TSG101	P > 0.05
NUDC	2.20001	18.2754	1.0738	0.291522	0.963454	-5.01955	NUDC	P > 0.05
RANGAP1	-1.54111	16.7852	-1.06933	0.2935	0.963454	-5.02353	RANGAP1	P > 0.05
SEC16A	-2.05975	18.0929	-1.05614	0.299386	0.963454	-5.03517	SEC16A	P > 0.05
PFAS	-2.22298	19.0035	-1.0502	0.302063	0.963454	-5.04037	PFAS	P > 0.05
GARS	-1.99717	20.1877	-1.04688	0.303566	0.963454	-5.04326	GARS	P > 0.05
GSTM3	1.95986	20.3374	1.04568	0.304109	0.963454	-5.0443	GSTM3	P > 0.05
ACTR2	1.87059	17.3507	1.04385	0.304944	0.963454	-5.0459	ACTR2	P > 0.05
PTER	2.08587	18.4866	1.04307	0.305297	0.963454	-5.04657	PTER	P > 0.05
METAP1D	1.72581	17.2144	1.03993	0.306731	0.963454	-5.04929	METAP1D	P > 0.05
PRDX4	2.0914	19.1485	1.03704	0.308052	0.963454	-5.05179	PRDX4	P > 0.05
HUWE1	-2.26478	19.3009	-1.03113	0.310771	0.963454	-5.05688	HUWE1	P > 0.05
PSMA3	-1.6552	17.3937	-1.03042	0.311099	0.963454	-5.05749	PSMA3	P > 0.05
PLCG1	-1.64463	17.3957	-1.0297	0.311428	0.963454	-5.0581	PLCG1	P > 0.05
KHSRP	-0.937109	25.6032	-1.02621	0.313046	0.963454	-5.0611	KHSRP	P > 0.05
LANCL1	2.27381	18.8585	1.0248	0.313698	0.963454	-5.0623	LANCL1	P > 0.05
DSN1	1.31518	16.6423	1.02147	0.315248	0.963454	-5.06514	DSN1	P > 0.05
HMMR	-1.66127	17.2318	-1.01932	0.316251	0.963454	-5.06697	HMMR	P > 0.05
KRT1	-0.697778	31.6908	-1.01852	0.316624	0.963454	-5.06764	KRT1	P > 0.05
JUP	-1.17986	23.5899	-1.01702	0.317325	0.963454	-5.06892	JUP	P > 0.05
PELO	2.18588	19.1855	1.01636	0.317634	0.963454	-5.06948	PELO	P > 0.05
RIPK1	-1.77932	17.5527	-1.00739	0.321849	0.963454	-5.07704	RIPK1	P > 0.05
CST6	-1.93497	18.9641	-0.999623	0.325535	0.963454	-5.08355	CST6	P > 0.05
GEMIN5	-1.8804	17.7854	-0.99867	0.325989	0.963454	-5.08434	GEMIN5	P > 0.05
ATP5C1	1.70463	17.4124	0.997134	0.326721	0.963454	-5.08562	ATP5C1	P > 0.05
LGALS7	-2.08347	18.6647	-0.991101	0.32961	0.963454	-5.09063	LGALS7	P > 0.05
CSTB	-1.50349	21.7575	-0.988174	0.331017	0.963454	-5.09305	CSTB	P > 0.05
MAD2L1	1.37315	16.7818	0.987326	0.331426	0.963454	-5.09375	MAD2L1	P > 0.05
IGKC	-1.95573	20.3875	-0.984337	0.332869	0.963454	-5.09621	IGKC	P > 0.05
TDP2	1.3349	16.4749	0.982019	0.33399	0.963454	-5.09811	TDP2	P > 0.05
CHD4	-1.3437	16.85	-0.978058	0.335913	0.963454	-5.10136	CHD4	P > 0.05
SRPRB	1.85958	18.1084	0.976564	0.33664	0.963454	-5.10258	SRPRB	P > 0.05
S100A9	1.77642	20.8172	0.971519	0.339104	0.963454	-5.10669	S100A9	P > 0.05
MLLT4	-1.59984	17.1407	-0.964764	0.342421	0.963454	-5.11216	MLLT4	P > 0.05
GCN1L1	1.9767	19.2878	0.960309	0.344621	0.963454	-5.11575	GCN1L1	P > 0.05
FASN	-0.877323	25.4782	-0.958535	0.3455	0.963454	-5.11717	FASN	P > 0.05
U2AF2	-1.65789	20.3391	-0.95751	0.346008	0.963454	-5.11799	U2AF2	P > 0.05
PRPF38B	-1.77885	18.4247	-0.956451	0.346534	0.963454	-5.11884	PRPF38B	P > 0.05
DSC3	-1.57736	17.0876	-0.95204	0.348729	0.963454	-5.12237	DSC3	P > 0.05
FABP5	-1.45769	21.8068	-0.950812	0.349342	0.963454	-5.12335	FABP5	P > 0.05
RUVBL2	1.8584	18.941	0.948103	0.350697	0.963454	-5.1255	RUVBL2	P > 0.05
RWDD2B	1.61558	17.5071	0.943981	0.352764	0.963454	-5.12877	RWDD2B	P > 0.05
HSPA4	1.14968	16.4515	0.943324	0.353095	0.963454	-5.12929	HSPA4	P > 0.05
EZR	-1.41142	17.1757	-0.943214	0.35315	0.963454	-5.12938	EZR	P > 0.05
KRT6B	1.72579	18.0409	0.934049	0.35778	0.963454	-5.13659	KRT6B	P > 0.05
IGHG1	-2.09567	19.0922	-0.933359	0.35813	0.963454	-5.13713	IGHG1	P > 0.05
GFPT1	-1.84214	18.2231	-0.932992	0.358317	0.963454	-5.13742	GFPT1	P > 0.05
UBA6	-1.76298	20.3788	-0.931193	0.359231	0.963454	-5.13882	UBA6	P > 0.05
HSPA6	0.913139	24.5741	0.930501	0.359583	0.963454	-5.13936	HSPA6	P > 0.05
GLDC	-1.78163	18.7982	-0.927317	0.361206	0.963454	-5.14184	GLDC	P > 0.05
RANBP1	1.46813	16.9879	0.925543	0.362113	0.963454	-5.14322	RANBP1	P > 0.05
PKP1	-1.53154	20.7275	-0.918705	0.365621	0.963454	-5.14851	PKP1	P > 0.05
CALML5	-1.44784	21.2487	-0.918149	0.365907	0.963454	-5.14894	CALML5	P > 0.05
ATG4B	1.29514	16.7758	0.915925	0.367053	0.963454	-5.15066	ATG4B	P > 0.05
ILKAP	1.88692	19.3905	0.911289	0.36945	0.963454	-5.15421	ILKAP	P > 0.05
DDX1	-1.82833	18.8585	-0.911073	0.369562	0.963454	-5.15438	DDX1	P > 0.05
GTF3C5	1.34754	17.0781	0.90811	0.3711	0.963454	-5.15664	GTF3C5	P > 0.05
HSP90AA1	1.4211	21.0046	0.902451	0.374048	0.963454	-5.16095	HSP90AA1	P > 0.05
MAT2A	1.28582	22.287	0.900343	0.375151	0.963454	-5.16254	MAT2A	P > 0.05
APOD	1.85552	19.3987	0.897182	0.376807	0.963454	-5.16493	APOD	P > 0.05
SERPINB3	-1.59943	17.931	-0.893698	0.378639	0.963454	-5.16756	SERPINB3	P > 0.05
PGLS	1.95384	19.0515	0.893495	0.378746	0.963454	-5.16771	PGLS	P > 0.05
VWC2	-1.83191	19.6622	-0.88728	0.382028	0.963454	-5.17236	VWC2	P > 0.05
PCBP1	1.01161	24.2213	0.886926	0.382215	0.963454	-5.17263	PCBP1	P > 0.05
PAICS	1.65199	20.3669	0.885318	0.383068	0.963454	-5.17383	PAICS	P > 0.05
ABI1	-1.75199	19.0788	-0.883391	0.384091	0.963454	-5.17526	ABI1	P > 0.05
CKAP5	-1.84853	18.9479	-0.880482	0.385639	0.963454	-5.17742	CKAP5	P > 0.05
CSNK2A3	1.64484	17.981	0.879819	0.385992	0.963454	-5.17791	CSNK2A3	P > 0.05
TXLNG	-1.68251	17.8735	-0.879423	0.386203	0.963454	-5.1782	TXLNG	P > 0.05
PFDN2	1.7316	19.0246	0.87645	0.387791	0.963454	-5.1804	PFDN2	P > 0.05
KRT17	-1.89184	21.7555	-0.883105	0.388876	0.963454	-5.17162	KRT17	P > 0.05
TRIM28	-1.66971	18.7669	-0.872504	0.389904	0.963454	-5.18331	TRIM28	P > 0.05
SPTAN1	3.93918	26.3744	0.950954	0.391299	0.963454	-5.09146	SPTAN1	P > 0.05
OTUB1	-1.06524	16.5149	-0.867929	0.392364	0.963454	-5.18666	OTUB1	P > 0.05
NUP155	-1.17073	23.0475	-0.867852	0.392405	0.963454	-5.18672	NUP155	P > 0.05
EIF4EBP1	1.65493	17.9545	0.867292	0.392707	0.963454	-5.18713	EIF4EBP1	P > 0.05
PPP4C	1.3964	17.4093	0.862718	0.395177	0.963454	-5.19046	PPP4C	P > 0.05
ATP1A1	-1.63523	18.8397	-0.858897	0.397248	0.963454	-5.19323	ATP1A1	P > 0.05
WDR73	1.01025	16.4803	0.854226	0.39979	0.963454	-5.19661	WDR73	P > 0.05
DDX59	-1.35087	17.1416	-0.851561	0.401244	0.963454	-5.19852	DDX59	P > 0.05
SRSF3	-1.30334	17.1588	-0.850056	0.402067	0.963454	-5.1996	SRSF3	P > 0.05
SRP68	-1.43217	17.4682	-0.849056	0.402614	0.963454	-5.20032	SRP68	P > 0.05
GLUD1	0.745903	15.8727	0.847958	0.403216	0.963454	-5.20111	GLUD1	P > 0.05
DFFA	1.43983	17.6537	0.833823	0.41101	0.963454	-5.21114	DFFA	P > 0.05
CAD	-1.03005	23.2201	-0.833375	0.411258	0.963454	-5.21145	CAD	P > 0.05
SERPINH1	1.44705	20.804	0.830182	0.413032	0.963454	-5.21369	SERPINH1	P > 0.05
KPNA1	-1.33909	17.2112	-0.82601	0.415357	0.963454	-5.21661	KPNA1	P > 0.05
RRM1	1.72506	19.0237	0.823321	0.416861	0.963454	-5.21849	RRM1	P > 0.05
RUFY1	-1.52694	17.9672	-0.820584	0.418394	0.963454	-5.22039	RUFY1	P > 0.05
RPN1	1.48212	18.0362	0.819433	0.41904	0.963454	-5.22118	RPN1	P > 0.05
GTF3C3	1.3796	17.475	0.81938	0.41907	0.963454	-5.22122	GTF3C3	P > 0.05
SEC24A	-1.49796	17.9527	-0.819174	0.419185	0.963454	-5.22136	SEC24A	P > 0.05
DARS	-1.60158	18.7051	-0.817653	0.42004	0.963454	-5.22242	DARS	P > 0.05
ATP5A1	1.43723	20.1713	0.817331	0.420221	0.963454	-5.22264	ATP5A1	P > 0.05
DCTPP1	1.69272	18.5265	0.816409	0.42074	0.963454	-5.22327	DCTPP1	P > 0.05
DUT	-1.13651	22.0714	-0.813998	0.422098	0.963454	-5.22494	DUT	P > 0.05
DENR	1.28771	17.2082	0.807051	0.426027	0.963454	-5.2297	DENR	P > 0.05
HCCS	1.13989	16.899	0.80688	0.426124	0.963454	-5.22981	HCCS	P > 0.05
NAP1L1	1.68749	19.4176	0.804934	0.427228	0.963454	-5.23114	NAP1L1	P > 0.05
GCLM	-1.60737	19.8949	-0.801707	0.429064	0.963454	-5.23333	GCLM	P > 0.05
CYFIP2	-1.47021	17.6223	-0.80125	0.429324	0.963454	-5.23364	CYFIP2	P > 0.05
ZC3HC1	-1.24773	16.9451	-0.800925	0.42951	0.963454	-5.23386	ZC3HC1	P > 0.05
CLASP1	-0.677786	15.7502	-0.80046	0.429775	0.963454	-5.23418	CLASP1	P > 0.05
CUL5	-1.59863	18.4717	-0.797393	0.431526	0.963454	-5.23625	CUL5	P > 0.05
AIFM1	1.10045	16.7336	0.79593	0.432362	0.963454	-5.23724	AIFM1	P > 0.05
VPS28	1.48173	19.9627	0.795791	0.432442	0.963454	-5.23733	VPS28	P > 0.05
VCP	1.41747	20.054	0.795439	0.432644	0.963454	-5.23757	VCP	P > 0.05
AURKA	1.49891	18.2548	0.794133	0.433392	0.963454	-5.23845	AURKA	P > 0.05
TUBB4B	0.940415	23.3187	0.790955	0.435215	0.963454	-5.24058	TUBB4B	P > 0.05
CAPN1	-1.38573	18.1879	-0.787012	0.437485	0.963454	-5.24321	CAPN1	P > 0.05
ATP5B	1.34623	20.4734	0.785492	0.438361	0.963454	-5.24422	ATP5B	P > 0.05
CALD1	-1.16682	16.9787	-0.782565	0.440052	0.963454	-5.24617	CALD1	P > 0.05
YRDC	1.43551	17.7538	0.778502	0.442406	0.963454	-5.24885	YRDC	P > 0.05
YWHAH	1.3227	17.5021	0.775571	0.444109	0.963454	-5.25078	YWHAH	P > 0.05
TRIM25	-1.57146	18.2527	-0.77509	0.444389	0.963454	-5.2511	TRIM25	P > 0.05
PPA2	1.41299	17.6785	0.773988	0.44503	0.963454	-5.25182	PPA2	P > 0.05
GLOD4	1.30581	17.3339	0.772324	0.446	0.963454	-5.25291	GLOD4	P > 0.05
CD2AP	-1.26935	20.6297	-0.768636	0.448154	0.963454	-5.25532	CD2AP	P > 0.05
RBBP7	1.35403	17.3551	0.767063	0.449074	0.963454	-5.25635	RBBP7	P > 0.05
TCAF1	1.20101	17.2378	0.76553	0.449972	0.963454	-5.25734	TCAF1	P > 0.05
FN3KRP	0.809363	25.2747	0.764018	0.450859	0.963454	-5.25832	FN3KRP	P > 0.05
SNX6	1.14999	17.0846	0.760056	0.453188	0.963454	-5.26088	SNX6	P > 0.05
WASF1	-1.42897	18.0846	-0.758176	0.454295	0.963454	-5.26209	WASF1	P > 0.05
PGM3	-1.46075	17.938	-0.757631	0.454617	0.963454	-5.26244	PGM3	P > 0.05
CANX	1.45466	18.9884	0.757161	0.454894	0.963454	-5.26275	CANX	P > 0.05
MARCKS	-1.2314	17.2723	-0.756412	0.455336	0.963454	-5.26323	MARCKS	P > 0.05
ROCK1	-1.03954	16.8178	-0.750282	0.458963	0.963454	-5.26714	ROCK1	P > 0.05
TFCP2	-1.12381	17.0553	-0.749624	0.459354	0.963454	-5.26756	TFCP2	P > 0.05
CSE1L	1.07978	21.8535	0.749465	0.459448	0.963454	-5.26766	CSE1L	P > 0.05
UBA52	0.759595	24.503	0.748447	0.460053	0.963454	-5.26831	UBA52	P > 0.05
EIF4G1	-1.21388	17.3482	-0.73952	0.465373	0.963454	-5.27395	EIF4G1	P > 0.05
LTF	-1.59177	19.5699	-0.738072	0.466239	0.963454	-5.27486	LTF	P > 0.05
DNAJC9	1.32827	17.8343	0.735664	0.467682	0.963454	-5.27636	DNAJC9	P > 0.05
DSG1	-0.836075	23.806	-0.732185	0.469771	0.963454	-5.27853	DSG1	P > 0.05
PALLD	-1.56981	19.3792	-0.731781	0.470014	0.963454	-5.27878	PALLD	P > 0.05
PARS2	1.54779	19.452	0.728941	0.471724	0.963454	-5.28055	PARS2	P > 0.05
RARS	-1.0516	21.9519	-0.727444	0.472626	0.963454	-5.28147	RARS	P > 0.05
MSH2	-1.3499	20.1973	-0.719735	0.477291	0.963454	-5.28621	MSH2	P > 0.05
S100A7	-1.20048	20.5459	-0.717971	0.478362	0.963454	-5.28729	S100A7	P > 0.05
KRT14	-0.610786	26.4003	-0.713575	0.481037	0.963454	-5.28997	KRT14	P > 0.05
ISOC1	-1.31109	20.8944	-0.711244	0.482459	0.963454	-5.29138	ISOC1	P > 0.05
IGKV4-1	-1.07194	16.9308	-0.710354	0.483003	0.963454	-5.29192	IGKV4-1	P > 0.05
PFN2	-1.26064	21.5962	-0.707348	0.484841	0.963454	-5.29373	PFN2	P > 0.05
GMPS	-1.14824	22.1949	-0.705448	0.486006	0.963454	-5.29487	GMPS	P > 0.05
MCCC2	1.47219	19.6128	0.693504	0.49336	0.963454	-5.30198	MCCC2	P > 0.05
PAPSS1	-1.25411	17.7657	-0.691876	0.494367	0.963454	-5.30294	PAPSS1	P > 0.05
NAE1	-0.909651	16.7094	-0.690821	0.49502	0.963454	-5.30356	NAE1	P > 0.05
HSPA4L	1.3798	18.9467	0.688428	0.496504	0.963454	-5.30497	HSPA4L	P > 0.05
HADHA	-1.03896	17.0721	-0.68658	0.497651	0.963454	-5.30605	HADHA	P > 0.05
TDRD6	-2.86909	21.558	-0.72358	0.497983	0.963454	-5.26331	TDRD6	P > 0.05
PITRM1	-1.32091	18.2215	-0.684881	0.498708	0.963454	-5.30704	PITRM1	P > 0.05
MAT2B	1.35118	19.9115	0.684019	0.499244	0.963454	-5.30754	MAT2B	P > 0.05
IL1RN	-1.53228	19.021	-0.679346	0.502158	0.963454	-5.31026	IL1RN	P > 0.05
NEDD1	-1.34347	18.3636	-0.675083	0.504824	0.963454	-5.31272	NEDD1	P > 0.05
KIF2C	-1.13597	21.7608	-0.674457	0.505216	0.963454	-5.31308	KIF2C	P > 0.05
PPP1CB	0.783707	16.4132	0.673622	0.505739	0.963454	-5.31356	PPP1CB	P > 0.05
SAMHD1	-1.44109	19.3576	-0.670781	0.507522	0.963454	-5.31518	SAMHD1	P > 0.05
USP9X	-1.46881	19.2298	-0.669663	0.508224	0.963454	-5.31582	USP9X	P > 0.05
HDAC1	1.3381	19.621	0.664815	0.511277	0.963454	-5.31858	HDAC1	P > 0.05
HIST1H2BL	-1.0415	21.5083	-0.663584	0.512054	0.963454	-5.31928	HIST1H2BL	P > 0.05
MAGED2	1.16092	20.5454	0.662957	0.51245	0.963454	-5.31963	MAGED2	P > 0.05
SKP1	1.27605	18.7623	0.656186	0.516736	0.963454	-5.32344	SKP1	P > 0.05
LRPPRC	1.2697	18.4586	0.655878	0.516931	0.963454	-5.32361	LRPPRC	P > 0.05
NHLRC2	-1.09436	17.5562	-0.654402	0.517868	0.963454	-5.32444	NHLRC2	P > 0.05
EEF1B2	1.01817	17.157	0.653212	0.518624	0.963454	-5.3251	EEF1B2	P > 0.05
HAL	-1.17277	18.1448	-0.650521	0.520336	0.963454	-5.3266	HAL	P > 0.05
DDX17	-0.823506	23.3202	-0.649753	0.520825	0.963454	-5.32702	DDX17	P > 0.05
MYH14	-1.10973	17.9435	-0.648651	0.521528	0.963454	-5.32763	MYH14	P > 0.05
OGT	1.21998	18.5063	0.648085	0.521888	0.963454	-5.32795	OGT	P > 0.05
HDAC6	-0.636743	24.9022	-0.648004	0.521941	0.963454	-5.32799	HDAC6	P > 0.05
MCMBP	-1.19304	20.0468	-0.647623	0.522183	0.963454	-5.3282	MCMBP	P > 0.05
CHEK2	-1.07623	17.1712	-0.647445	0.522297	0.963454	-5.3283	CHEK2	P > 0.05
ALDH18A1	-1.06171	20.9361	-0.646308	0.523023	0.963454	-5.32893	ALDH18A1	P > 0.05
PRDX2	0.832061	22.8816	0.643612	0.524746	0.963454	-5.33041	PRDX2	P > 0.05
TARDBP	1.1544	17.7903	0.643465	0.52484	0.963454	-5.33049	TARDBP	P > 0.05
HNRNPF	0.895972	22.0497	0.64287	0.525221	0.963454	-5.33082	HNRNPF	P > 0.05
IQGAP1	-1.04016	20.855	-0.641891	0.525847	0.963454	-5.33136	IQGAP1	P > 0.05
KIF5B	-1.22914	18.2814	-0.63961	0.527309	0.963454	-5.3326	KIF5B	P > 0.05
ZYX	-1.30657	18.6409	-0.636885	0.529059	0.963454	-5.33409	ZYX	P > 0.05
LUC7L2	1.2968	19.2936	0.636108	0.529558	0.963454	-5.33451	LUC7L2	P > 0.05
TMLHE	1.19631	18.0846	0.635951	0.529659	0.963454	-5.3346	TMLHE	P > 0.05
SERPINB12	-1.07854	20.5098	-0.635169	0.530162	0.963454	-5.33502	SERPINB12	P > 0.05
SEC22A	0.6529	16.0752	0.634802	0.530398	0.963454	-5.33522	SEC22A	P > 0.05
PANK4	-0.929929	16.8212	-0.633359	0.531327	0.963454	-5.336	PANK4	P > 0.05
CLPB	0.876851	16.8992	0.632327	0.531992	0.963454	-5.33656	CLPB	P > 0.05
PDE12	-1.06677	20.8361	-0.626706	0.53562	0.963454	-5.33958	PDE12	P > 0.05
KRT78	1.14144	20.8006	0.626554	0.535719	0.963454	-5.33966	KRT78	P > 0.05
PTPN11	-1.05885	21.3243	-0.625993	0.536082	0.963454	-5.33996	PTPN11	P > 0.05
TTK	-0.81024	16.396	-0.625889	0.536149	0.963454	-5.34002	TTK	P > 0.05
HERC1	0.884443	21.7687	0.622337	0.53845	0.963454	-5.34191	HERC1	P > 0.05
HPRT1	0.869136	22.2079	0.620915	0.539372	0.963454	-5.34267	HPRT1	P > 0.05
BLMH	-1.04795	20.5412	-0.619447	0.540326	0.963454	-5.34344	BLMH	P > 0.05
RRM2	0.984626	17.4335	0.61646	0.542268	0.963454	-5.34502	RRM2	P > 0.05
MYLK	0.930536	17.1512	0.615407	0.542954	0.963454	-5.34558	MYLK	P > 0.05
WASF2	-1.23928	19.0438	-0.613326	0.544311	0.963454	-5.34667	WASF2	P > 0.05
STARD7	1.17922	18.4005	0.61239	0.544921	0.963454	-5.34716	STARD7	P > 0.05
HIST2H3A	1.21734	17.8911	0.608601	0.547397	0.963454	-5.34914	HIST2H3A	P > 0.05
RPP30	0.551067	15.9319	0.606149	0.549002	0.963454	-5.35041	RPP30	P > 0.05
GLRX5	0.639644	16.2584	0.602798	0.5512	0.963454	-5.35214	GLRX5	P > 0.05
NACA	1.08614	17.4674	0.602429	0.551442	0.963454	-5.35233	NACA	P > 0.05
YWHAQ	-1.24982	19.6032	-0.601114	0.552306	0.963454	-5.35301	YWHAQ	P > 0.05
EEF1E1-BLOC1S5	-0.728097	16.4992	-0.60075	0.552545	0.963454	-5.35319	EEF1E1-BLOC1S5	P > 0.05
IGHA1	-1.36608	21.2546	-0.604763	0.55292	0.963454	-5.34848	IGHA1	P > 0.05
NEK9	-0.889241	21.5984	-0.594665	0.556552	0.963454	-5.3563	NEK9	P > 0.05
CPSF3	-0.917488	17.0286	-0.592752	0.557815	0.963454	-5.35728	CPSF3	P > 0.05
CAND1	-1.18772	19.0915	-0.588888	0.560371	0.963454	-5.35923	CAND1	P > 0.05
ENO1	-1.01305	20.2608	-0.588041	0.560931	0.963454	-5.35966	ENO1	P > 0.05
KHNYN	-1.08843	18.2629	-0.587532	0.561269	0.963454	-5.35991	KHNYN	P > 0.05
VPS35	-0.927351	17.1747	-0.586162	0.562177	0.963454	-5.3606	VPS35	P > 0.05
U2AF1	-0.957447	20.6865	-0.585151	0.562848	0.963454	-5.36111	U2AF1	P > 0.05
HNRNPU	1.09734	20.0734	0.584292	0.563418	0.963454	-5.36154	HNRNPU	P > 0.05
SRP72	-1.16083	19.1156	-0.582591	0.564548	0.963454	-5.36239	SRP72	P > 0.05
TUFM	1.23738	19.0221	0.578692	0.567142	0.963454	-5.36432	TUFM	P > 0.05
RAB14	1.13308	18.3141	0.578248	0.567438	0.963454	-5.36454	RAB14	P > 0.05
STX6	-1.15291	19.115	-0.57646	0.56863	0.963454	-5.36543	STX6	P > 0.05
SFN	0.981259	20.5265	0.576393	0.568674	0.963454	-5.36546	SFN	P > 0.05
MAPRE1	0.736943	16.5194	0.576123	0.568855	0.963454	-5.36559	MAPRE1	P > 0.05
GAPDH	-0.739537	22.7817	-0.575562	0.569229	0.963454	-5.36587	GAPDH	P > 0.05
SNRPA1	1.18628	19.4546	0.57482	0.569725	0.963454	-5.36624	SNRPA1	P > 0.05
MVB12A	0.881342	16.8625	0.573849	0.570373	0.963454	-5.36671	MVB12A	P > 0.05
TUBB	0.474659	26.7914	0.573165	0.57083	0.963454	-5.36705	TUBB	P > 0.05
RNF20	-0.81533	16.813	-0.57296	0.570967	0.963454	-5.36715	RNF20	P > 0.05
CCT3	0.94601	20.952	0.567879	0.574368	0.963454	-5.36963	CCT3	P > 0.05
PKM	-0.713152	22.6846	-0.567665	0.574511	0.963454	-5.36974	PKM	P > 0.05
BAG3	0.567214	15.9741	0.565757	0.575791	0.963454	-5.37066	BAG3	P > 0.05
SMC2	1.02741	20.4127	0.56473	0.576481	0.963454	-5.37116	SMC2	P > 0.05
MOCS2	0.825429	17.128	0.563231	0.577488	0.963454	-5.37188	MOCS2	P > 0.05
GPHN	-1.1216	19.7462	-0.563131	0.577555	0.963454	-5.37193	GPHN	P > 0.05
PPP2R2A	1.00364	17.8545	0.557551	0.581312	0.963454	-5.37461	PPP2R2A	P > 0.05
SNRPD2	0.995908	17.7199	0.557132	0.581595	0.963454	-5.37481	SNRPD2	P > 0.05
G6PD	-1.0769	19.9435	-0.553904	0.583774	0.963454	-5.37635	G6PD	P > 0.05
AMY2B	-1.21842	18.9779	-0.548366	0.587522	0.963454	-5.37896	AMY2B	P > 0.05
YWHAG	1.09826	19.1562	0.543531	0.590805	0.963454	-5.38123	YWHAG	P > 0.05
MTHFD1L	0.862426	21.8464	0.542339	0.591615	0.963454	-5.38178	MTHFD1L	P > 0.05
HCFC1	0.995481	20.4196	0.542208	0.591704	0.963454	-5.38184	HCFC1	P > 0.05
PITHD1	0.935479	17.623	0.541151	0.592423	0.963454	-5.38233	PITHD1	P > 0.05
PPP2R1A	0.747152	22.1412	0.540881	0.592607	0.963454	-5.38246	PPP2R1A	P > 0.05
RPS2	0.929763	17.6947	0.539827	0.593325	0.963454	-5.38295	RPS2	P > 0.05
GRB2	1.11903	19.1028	0.537658	0.594803	0.963454	-5.38395	GRB2	P > 0.05
DDX3X	-0.909854	21.5491	-0.535951	0.595968	0.963454	-5.38474	DDX3X	P > 0.05
MDN1	-0.837412	20.9677	-0.531923	0.59872	0.963454	-5.38658	MDN1	P > 0.05
CRKL	-0.500836	25.5758	-0.531145	0.599252	0.963454	-5.38693	CRKL	P > 0.05
CAPZA2	-0.641527	22.8963	-0.523323	0.604617	0.963454	-5.39047	CAPZA2	P > 0.05
HIST1H2AJ	1.05499	19.7412	0.522714	0.605035	0.963454	-5.39075	HIST1H2AJ	P > 0.05
XRN2	0.921895	17.5602	0.520081	0.606847	0.963454	-5.39192	XRN2	P > 0.05
PFKP	-0.882786	17.363	-0.518573	0.607885	0.963454	-5.3926	PFKP	P > 0.05
2023-09-09	-0.815992	17.2459	-0.515445	0.610042	0.963454	-5.39398	2023-09-09	P > 0.05
CDSN	-0.943749	20.0841	-0.513588	0.611325	0.963454	-5.3948	CDSN	P > 0.05
IGJ	-1.0396	18.8209	-0.510635	0.613366	0.963454	-5.3961	IGJ	P > 0.05
FARSB	-0.496204	25.0346	-0.509783	0.613956	0.963454	-5.39648	FARSB	P > 0.05
SLC25A6	0.805468	17.0877	0.509656	0.614043	0.963454	-5.39653	SLC25A6	P > 0.05
AHCY	0.833675	21.0035	0.505704	0.616782	0.963454	-5.39825	AHCY	P > 0.05
DHX9	0.916756	18.1633	0.505112	0.617192	0.963454	-5.39851	DHX9	P > 0.05
SUGT1	0.94564	17.9678	0.504103	0.617893	0.963454	-5.39895	SUGT1	P > 0.05
ALDH7A1	0.94333	18.5019	0.503978	0.61798	0.963454	-5.399	ALDH7A1	P > 0.05
MCM7	-0.758128	17.1372	-0.501192	0.619916	0.963454	-5.4002	MCM7	P > 0.05
NOSIP	1.11512	19.2349	0.500278	0.620551	0.963454	-5.4006	NOSIP	P > 0.05
STATH	0.691235	16.5224	0.499073	0.621389	0.963454	-5.40111	STATH	P > 0.05
PGK1	0.918323	18.337	0.498384	0.621869	0.963454	-5.40141	PGK1	P > 0.05
METTL2A	0.717393	16.7254	0.497397	0.622557	0.963454	-5.40183	METTL2A	P > 0.05
TXLNA	-0.813295	20.9791	-0.496682	0.623055	0.963454	-5.40214	TXLNA	P > 0.05
ABI2	-0.770112	17.2924	-0.493188	0.625492	0.963454	-5.40362	ABI2	P > 0.05
PSME2	0.984885	18.4546	0.491024	0.627004	0.963454	-5.40454	PSME2	P > 0.05
NCCRP1	-0.908947	18.3835	-0.490698	0.627231	0.963454	-5.40467	NCCRP1	P > 0.05
DMBT1	0.868708	17.5501	0.489391	0.628145	0.963454	-5.40522	DMBT1	P > 0.05
PRMT5	-0.851753	20.2635	-0.484577	0.631516	0.963454	-5.40724	PRMT5	P > 0.05
KPNB1	0.725801	21.234	0.484232	0.631758	0.963454	-5.40738	KPNB1	P > 0.05
RPL30	1.00898	18.6682	0.482579	0.632918	0.963454	-5.40807	RPL30	P > 0.05
ABCF1	-1.02351	19.0908	-0.482059	0.633283	0.963454	-5.40829	ABCF1	P > 0.05
ACLY	-0.70476	21.6305	-0.477602	0.636415	0.963454	-5.41012	ACLY	P > 0.05
GCLC	-0.789979	17.3454	-0.47602	0.637529	0.963454	-5.41077	GCLC	P > 0.05
GSPT1	1.03002	19.5692	0.473957	0.638982	0.963454	-5.41161	GSPT1	P > 0.05
ARG1	-0.654496	22.0972	-0.469847	0.641882	0.963454	-5.41328	ARG1	P > 0.05
XPA	0.680737	17.0139	0.469061	0.642437	0.963454	-5.4136	XPA	P > 0.05
P0DP25	-0.60978	16.6632	-0.467267	0.643705	0.963454	-5.41432	P0DP25	P > 0.05
EEF1A1	0.400337	26.7779	0.466363	0.644345	0.963454	-5.41468	EEF1A1	P > 0.05
PSMA7	0.669501	16.797	0.457375	0.650716	0.963454	-5.41826	PSMA7	P > 0.05
PBK	0.533555	16.4301	0.456777	0.651141	0.963454	-5.41849	PBK	P > 0.05
TSN	0.842846	18.0765	0.45533	0.652169	0.963454	-5.41906	TSN	P > 0.05
PCBP2	-0.615281	22.41	-0.455288	0.6522	0.963454	-5.41907	PCBP2	P > 0.05
ZC3HAV1L	0.566103	23.1955	0.455003	0.652402	0.963454	-5.41919	ZC3HAV1L	P > 0.05
PPIL2	-0.934965	18.8012	-0.454902	0.652474	0.963454	-5.41923	PPIL2	P > 0.05
MTOR	-0.822573	18.4521	-0.451454	0.654928	0.963454	-5.42057	MTOR	P > 0.05
NME1	0.660634	21.4868	0.450011	0.655957	0.963454	-5.42113	NME1	P > 0.05
OGFR	-0.914047	17.9583	-0.449886	0.656046	0.963454	-5.42118	OGFR	P > 0.05
SH3GL1	0.991734	19.1229	0.447357	0.65785	0.963454	-5.42215	SH3GL1	P > 0.05
DCD	-0.58712	23.0346	-0.446846	0.658214	0.963454	-5.42235	DCD	P > 0.05
CAMK2D	-0.715215	17.3666	-0.445065	0.659486	0.963454	-5.42303	CAMK2D	P > 0.05
CDK2	0.950229	19.5425	0.443897	0.660321	0.963454	-5.42348	CDK2	P > 0.05
KPRP	-0.894692	19.4963	-0.440522	0.662735	0.963454	-5.42477	KPRP	P > 0.05
SMAP1	-0.635669	21.7067	-0.438074	0.664489	0.963454	-5.42569	SMAP1	P > 0.05
CCT5	0.745643	20.4882	0.437701	0.664757	0.963454	-5.42583	CCT5	P > 0.05
LUC7L3	0.533188	16.5964	0.431719	0.669051	0.963454	-5.42807	LUC7L3	P > 0.05
GLUL	0.741793	20.4097	0.425628	0.673435	0.963454	-5.43032	GLUL	P > 0.05
IKBKG	0.580899	16.878	0.423239	0.675157	0.963454	-5.43119	IKBKG	P > 0.05
HSPD1	0.40373	25.2677	0.422768	0.675498	0.963454	-5.43136	HSPD1	P > 0.05
IRAK1	-0.832335	18.7835	-0.420845	0.676885	0.963454	-5.43206	IRAK1	P > 0.05
BOLA2	0.808068	20.5778	0.419744	0.677681	0.963454	-5.43246	BOLA2	P > 0.05
IRS4	-0.812428	18.652	-0.418788	0.678372	0.963454	-5.43281	IRS4	P > 0.05
S100A8	0.89781	19.7118	0.417273	0.679467	0.963454	-5.43335	S100A8	P > 0.05
MARS	-0.776875	19.9427	-0.415445	0.68079	0.963454	-5.43401	MARS	P > 0.05
GTF2I	0.800403	18.6518	0.41028	0.684533	0.963454	-5.43584	GTF2I	P > 0.05
PLS3	-0.485056	23.4816	-0.40583	0.687765	0.963454	-5.43741	PLS3	P > 0.05
HNRNPA2B1	0.670467	17.5266	0.405044	0.688336	0.963454	-5.43768	HNRNPA2B1	P > 0.05
GPD2	-0.759947	18.1505	-0.404675	0.688604	0.963454	-5.43781	GPD2	P > 0.05
TCP1	0.555391	22.1208	0.404476	0.688749	0.963454	-5.43788	TCP1	P > 0.05
TUBB2A	-0.612777	16.9484	-0.39862	0.693013	0.963454	-5.43991	TUBB2A	P > 0.05
CAPZA1	-0.367947	25.0023	-0.38879	0.700194	0.963454	-5.44324	CAPZA1	P > 0.05
PPP5C	-0.782049	18.8459	-0.387158	0.701388	0.963454	-5.44379	PPP5C	P > 0.05
ECM1	-0.717729	18.409	-0.386974	0.701523	0.963454	-5.44385	ECM1	P > 0.05
CBS	-0.37424	25.4962	-0.385989	0.702244	0.963454	-5.44418	CBS	P > 0.05
PSME3	-0.738113	20.2411	-0.379601	0.706931	0.963454	-5.44629	PSME3	P > 0.05
TNKS1BP1	-0.766831	20.4455	-0.379415	0.707068	0.963454	-5.44635	TNKS1BP1	P > 0.05
TBL1XR1	0.294985	15.5466	0.377165	0.708722	0.963454	-5.44708	TBL1XR1	P > 0.05
RCC1	0.743666	18.3954	0.374491	0.710688	0.963454	-5.44795	RCC1	P > 0.05
HNRNPK	-0.603608	21.7947	-0.37119	0.71312	0.963454	-5.44901	HNRNPK	P > 0.05
MCM5	0.49035	23.0544	0.370901	0.713333	0.963454	-5.4491	MCM5	P > 0.05
KIF2A	-0.541136	16.8699	-0.37027	0.713798	0.963454	-5.44931	KIF2A	P > 0.05
HSP90AB1	0.389588	24.1226	0.368503	0.715101	0.963454	-5.44987	HSP90AB1	P > 0.05
LSM12	0.696602	17.9769	0.367363	0.715942	0.963454	-5.45023	LSM12	P > 0.05
TGM1	0.721912	19.4934	0.366414	0.716643	0.963454	-5.45053	TGM1	P > 0.05
DDB1	-0.552377	21.8728	-0.366393	0.716658	0.963454	-5.45054	DDB1	P > 0.05
POF1B	-0.669091	18.2132	-0.36568	0.717185	0.963454	-5.45076	POF1B	P > 0.05
DHX15	0.740464	19.8404	0.363706	0.718643	0.963454	-5.45138	DHX15	P > 0.05
MTHFD1	-0.560185	22.3172	-0.363425	0.718851	0.963454	-5.45147	MTHFD1	P > 0.05
DNPEP	0.586638	20.7875	0.363144	0.719059	0.963454	-5.45156	DNPEP	P > 0.05
GGCT	-0.706523	19.4974	-0.359004	0.722121	0.963454	-5.45285	GGCT	P > 0.05
EXOSC4	0.546057	17.1911	0.358906	0.722194	0.963454	-5.45288	EXOSC4	P > 0.05
CTSD	0.572956	20.9774	0.357017	0.723593	0.963454	-5.45346	CTSD	P > 0.05
PSMA4	0.600369	17.6603	0.356336	0.724098	0.963454	-5.45367	PSMA4	P > 0.05
ANXA2	0.40819	23.5478	0.354382	0.725546	0.963454	-5.45427	ANXA2	P > 0.05
EEF1G	0.510629	21.6672	0.353345	0.726316	0.963454	-5.45459	EEF1G	P > 0.05
COX17	0.583615	17.4779	0.353088	0.726506	0.963454	-5.45467	COX17	P > 0.05
AZGP1	0.659135	20.2191	0.350456	0.72846	0.963454	-5.45547	AZGP1	P > 0.05
IPO4	0.396368	16.4058	0.349195	0.729396	0.963454	-5.45585	IPO4	P > 0.05
RPL22	0.55301	17.2193	0.348675	0.729783	0.963454	-5.456	RPL22	P > 0.05
ADSS	0.667936	18.4588	0.347866	0.730384	0.963454	-5.45625	ADSS	P > 0.05
CHMP1A	0.588689	20.6199	0.34768	0.730523	0.963454	-5.4563	CHMP1A	P > 0.05
SEC23B	0.700942	19.4715	0.34466	0.732769	0.963454	-5.45721	SEC23B	P > 0.05
GART	0.413208	23.7867	0.344324	0.733019	0.963454	-5.45731	GART	P > 0.05
PRKAG1	0.716245	18.9525	0.343947	0.7333	0.963454	-5.45742	PRKAG1	P > 0.05
HTATSF1	-0.416345	16.5582	-0.343625	0.733539	0.963454	-5.45751	HTATSF1	P > 0.05
AIP	0.732344	19.209	0.342196	0.734604	0.963454	-5.45794	AIP	P > 0.05
SF3B3	-0.692404	19.0839	-0.341536	0.735095	0.963454	-5.45813	SF3B3	P > 0.05
SERPINB6	0.74002	18.9011	0.340478	0.735883	0.963454	-5.45844	SERPINB6	P > 0.05
ATG7	0.439515	16.3539	0.340365	0.735967	0.963454	-5.45848	ATG7	P > 0.05
HSDL2	0.730137	20.0699	0.339694	0.736467	0.963454	-5.45867	HSDL2	P > 0.05
IPO9	0.617545	17.8681	0.337914	0.737795	0.963454	-5.45919	IPO9	P > 0.05
TRAF2	0.290434	15.708	0.336627	0.738756	0.963454	-5.45957	TRAF2	P > 0.05
IKBKAP	-0.637437	19.8923	-0.336188	0.739083	0.963454	-5.4597	IKBKAP	P > 0.05
HSD17B12	0.510614	17.0134	0.334883	0.740057	0.963454	-5.46007	HSD17B12	P > 0.05
TUBA1C	0.642204	18.4329	0.332203	0.742059	0.963454	-5.46085	TUBA1C	P > 0.05
HAT1	0.615594	18.3596	0.331812	0.742352	0.963454	-5.46096	HAT1	P > 0.05
CARS	-0.462534	22.4878	-0.33074	0.743153	0.963454	-5.46126	CARS	P > 0.05
SMR3B	0.37796	16.3817	0.330332	0.743458	0.963454	-5.46138	SMR3B	P > 0.05
PDIA6	-0.694598	19.5797	-0.325292	0.747232	0.963454	-5.46281	PDIA6	P > 0.05
PSME1	0.522251	21.0009	0.324596	0.747753	0.963454	-5.463	PSME1	P > 0.05
PPA1	0.688437	18.9636	0.323001	0.748949	0.963454	-5.46345	PPA1	P > 0.05
ARL1	-0.696083	18.1188	-0.317981	0.752715	0.963454	-5.46484	ARL1	P > 0.05
PSMA5	0.568393	18.0595	0.317811	0.752843	0.963454	-5.46489	PSMA5	P > 0.05
ACTB	0.256077	26.9532	0.31645	0.753865	0.963454	-5.46526	ACTB	P > 0.05
EIF4A1	0.632204	18.7309	0.316318	0.753965	0.963454	-5.46529	EIF4A1	P > 0.05
EIF3D	-0.559873	17.8995	-0.315626	0.754485	0.963454	-5.46548	EIF3D	P > 0.05
MYCBP2	0.649729	19.8003	0.314653	0.755216	0.963454	-5.46575	MYCBP2	P > 0.05
CCT4	0.53533	20.4521	0.313024	0.756441	0.963454	-5.46619	CCT4	P > 0.05
DBN1	-0.524244	17.3823	-0.31209	0.757144	0.963454	-5.46644	DBN1	P > 0.05
HSPA5	0.256038	26.1512	0.311893	0.757292	0.963454	-5.4665	HSPA5	P > 0.05
CBR1	0.588701	19.8623	0.310885	0.758051	0.963454	-5.46677	CBR1	P > 0.05
SMC4	-0.640304	19.6232	-0.307502	0.760599	0.963454	-5.46767	SMC4	P > 0.05
PDCD6IP	-0.591754	20.705	-0.301592	0.765056	0.963454	-5.46923	PDCD6IP	P > 0.05
SERBP1	-0.298592	16.0697	-0.301285	0.765288	0.963454	-5.46931	SERBP1	P > 0.05
TUBA1B	0.246614	26.5428	0.30107	0.76545	0.963454	-5.46936	TUBA1B	P > 0.05
PROSC	0.36898	23.2786	0.300171	0.766129	0.963454	-5.46959	PROSC	P > 0.05
EIF4E	0.424113	21.915	0.297926	0.767826	0.963454	-5.47018	EIF4E	P > 0.05
DSC1	-0.393677	22.5401	-0.297773	0.767941	0.963454	-5.47021	DSC1	P > 0.05
HSD17B10	0.401229	22.7491	0.295439	0.769706	0.963454	-5.47081	HSD17B10	P > 0.05
DHX36	0.568178	18.769	0.29511	0.769955	0.963454	-5.4709	DHX36	P > 0.05
SHC1	-0.379464	16.7055	-0.294413	0.770482	0.963454	-5.47107	SHC1	P > 0.05
RTFDC1	0.606205	18.628	0.293535	0.771147	0.963454	-5.4713	RTFDC1	P > 0.05
ACTA1	0.646385	19.424	0.287869	0.775438	0.963454	-5.47272	ACTA1	P > 0.05
OPA1	-0.308766	24.921	-0.285786	0.777018	0.963454	-5.47324	OPA1	P > 0.05
PPIA	0.418238	22.2828	0.285256	0.77742	0.963454	-5.47337	PPIA	P > 0.05
CCT7	-0.501406	20.3905	-0.28368	0.778616	0.963454	-5.47376	CCT7	P > 0.05
CNN3	-0.582992	20.2862	-0.282129	0.779793	0.963454	-5.47414	CNN3	P > 0.05
CTPS1	0.391947	23.5627	0.280475	0.781049	0.963454	-5.47454	CTPS1	P > 0.05
CCT2	-0.503063	20.608	-0.280467	0.781055	0.963454	-5.47454	CCT2	P > 0.05
NPM3	0.277733	16.0712	0.279235	0.781992	0.963454	-5.47484	NPM3	P > 0.05
PDCD6	0.54613	19.3209	0.278916	0.782235	0.963454	-5.47491	PDCD6	P > 0.05
LRRC47	-0.446404	17.5313	-0.276986	0.783702	0.963454	-5.47538	LRRC47	P > 0.05
TIPRL	0.478733	17.4223	0.276156	0.784333	0.963454	-5.47558	TIPRL	P > 0.05
YTHDF2	0.461687	20.34	0.272311	0.78726	0.963853	-5.47649	YTHDF2	P > 0.05
PARP1	0.356269	23.517	0.272162	0.787373	0.963853	-5.47652	PARP1	P > 0.05
XRCC6	-0.564073	18.6936	-0.268623	0.790069	0.965489	-5.47735	XRCC6	P > 0.05
NT5DC2	-0.536987	19.7393	-0.262049	0.795086	0.968098	-5.47886	NT5DC2	P > 0.05
ZW10	0.432584	17.6012	0.260854	0.795998	0.968098	-5.47913	ZW10	P > 0.05
PPM1G	-0.496339	18.4655	-0.260466	0.796295	0.968098	-5.47922	PPM1G	P > 0.05
CHEK1	-0.519767	19.0243	-0.255455	0.800126	0.971093	-5.48034	CHEK1	P > 0.05
PSMD9	-0.52269	19.0302	-0.249471	0.804707	0.973454	-5.48164	PSMD9	P > 0.05
TXNL1	0.383419	17.0002	0.249332	0.804814	0.973454	-5.48167	TXNL1	P > 0.05
HSDL1	-0.172038	15.16	-0.245183	0.807994	0.975639	-5.48256	HSDL1	P > 0.05
TXNDC5	-0.45153	18.1834	-0.239885	0.812061	0.977381	-5.48367	TXNDC5	P > 0.05
SBSN	0.41682	17.929	0.239592	0.812285	0.977381	-5.48373	SBSN	P > 0.05
SKIV2L2	-0.296934	16.5622	-0.237925	0.813566	0.977381	-5.48408	SKIV2L2	P > 0.05
PRDX6	-0.49761	19.1385	-0.235521	0.815414	0.977744	-5.48457	PRDX6	P > 0.05
TNPO1	-0.422518	17.8485	-0.23395	0.816622	0.977744	-5.48489	TNPO1	P > 0.05
CTNND1	0.459111	19.2525	0.21981	0.827517	0.989119	-5.48767	CTNND1	P > 0.05
GNB1L	-0.34786	21.4143	-0.214272	0.831793	0.99256	-5.48871	GNB1L	P > 0.05
ATXN10	0.37281	17.7853	0.209996	0.835099	0.993236	-5.48949	ATXN10	P > 0.05
HMOX2	0.252573	16.4113	0.20992	0.835158	0.993236	-5.4895	HMOX2	P > 0.05
HN1L	0.327313	17.4236	0.205652	0.83846	0.993838	-5.49027	HN1L	P > 0.05
EEF2	-0.229959	24.1152	-0.205648	0.838463	0.993838	-5.49027	EEF2	P > 0.05
CCT8	0.32477	20.9274	0.200255	0.84264	0.995292	-5.49122	CCT8	P > 0.05
LANCL2	0.42027	20.0052	0.200034	0.842811	0.995292	-5.49126	LANCL2	P > 0.05
LRRC40	-0.445053	19.1733	-0.194242	0.847303	0.995292	-5.49225	LRRC40	P > 0.05
MCM3	0.257791	23.0335	0.193838	0.847617	0.995292	-5.49232	MCM3	P > 0.05
SFPQ	-0.2829	16.8652	-0.192337	0.848782	0.995292	-5.49257	SFPQ	P > 0.05
CSK	-0.374948	20.2652	-0.189754	0.850787	0.995292	-5.49299	CSK	P > 0.05
PRDX1	0.167094	26.2087	0.189619	0.850892	0.995292	-5.49302	PRDX1	P > 0.05
BPNT1	-0.351388	18.1864	-0.186315	0.853459	0.995292	-5.49355	BPNT1	P > 0.05
PRDX3	0.398017	19.2603	0.185259	0.85428	0.995292	-5.49372	PRDX3	P > 0.05
PARK7	-0.158566	25.6725	-0.184115	0.855169	0.995292	-5.49391	PARK7	P > 0.05
HNRNPH1	0.20868	23.3745	0.178487	0.859548	0.995292	-5.49479	HNRNPH1	P > 0.05
PGAM5	0.33531	19.1602	0.170707	0.865607	0.995292	-5.49597	PGAM5	P > 0.05
TARS2	0.312744	20.1746	0.168611	0.867241	0.995292	-5.49628	TARS2	P > 0.05
GSDMA	0.281207	17.5791	0.167705	0.867948	0.995292	-5.49641	GSDMA	P > 0.05
PML	-0.287552	17.5964	-0.166554	0.868845	0.995292	-5.49657	PML	P > 0.05
NTPCR	0.351909	19.3468	0.166033	0.869252	0.995292	-5.49665	NTPCR	P > 0.05
TRAP1	-0.323154	18.2093	-0.164448	0.870488	0.995292	-5.49688	TRAP1	P > 0.05
IGF2BP1	0.303462	18.6655	0.162107	0.872315	0.995292	-5.49721	IGF2BP1	P > 0.05
CCT6A	0.241644	21.1606	0.157809	0.875671	0.995292	-5.4978	CCT6A	P > 0.05
SNW1	-0.199893	16.4988	-0.154855	0.877979	0.995292	-5.4982	SNW1	P > 0.05
MTAP	-0.32157	19.6048	-0.154446	0.878298	0.995292	-5.49826	MTAP	P > 0.05
IMPDH2	0.321748	18.8925	0.153529	0.879015	0.995292	-5.49838	IMPDH2	P > 0.05
MPP1	0.2723	17.592	0.153228	0.879251	0.995292	-5.49842	MPP1	P > 0.05
CSTA	-0.253396	17.2588	-0.151936	0.880261	0.995292	-5.49859	CSTA	P > 0.05
PRMT3	-0.251087	20.2928	-0.140965	0.888845	0.995292	-5.49998	PRMT3	P > 0.05
RPS4X	0.2156	17.1258	0.138085	0.891101	0.995292	-5.50033	RPS4X	P > 0.05
NASP	0.283711	19.6506	0.136977	0.891969	0.995292	-5.50046	NASP	P > 0.05
TCEB2	-0.189543	16.7921	-0.13649	0.892352	0.995292	-5.50052	TCEB2	P > 0.05
TXN	-0.155918	23.7766	-0.134228	0.894124	0.995292	-5.50079	TXN	P > 0.05
HMGCL	-0.256136	18.7598	-0.134	0.894302	0.995292	-5.50081	HMGCL	P > 0.05
EPPK1	0.0897259	15.159	0.130975	0.896674	0.995292	-5.50116	EPPK1	P > 0.05
UBA1	-0.210605	21.9143	-0.130662	0.89692	0.995292	-5.5012	UBA1	P > 0.05
CTTN	-0.238922	20.6913	-0.130137	0.897332	0.995292	-5.50126	CTTN	P > 0.05
AHNAK	-0.188356	17.0088	-0.125835	0.900707	0.995292	-5.50173	AHNAK	P > 0.05
PHGDH	0.141655	23.766	0.125554	0.900928	0.995292	-5.50176	PHGDH	P > 0.05
CFL1	0.146236	23.708	0.12524	0.901174	0.995292	-5.5018	CFL1	P > 0.05
KIAA1598	-0.212875	17.728	-0.122997	0.902934	0.995292	-5.50204	KIAA1598	P > 0.05
USP5	-0.256845	19.756	-0.120473	0.904916	0.995292	-5.5023	USP5	P > 0.05
FARSA	-0.130861	24.0552	-0.119522	0.905663	0.995292	-5.5024	FARSA	P > 0.05
DDX5	-0.204912	20.6439	-0.118746	0.906273	0.995292	-5.50248	DDX5	P > 0.05
PPP2CA	-0.182184	20.605	-0.110584	0.912687	0.995292	-5.50329	PPP2CA	P > 0.05
RUVBL1	-0.211297	18.3831	-0.110215	0.912977	0.995292	-5.50333	RUVBL1	P > 0.05
CACYBP	0.233917	19.3158	0.109946	0.913189	0.995292	-5.50336	CACYBP	P > 0.05
EIF3B	0.188619	17.8447	0.108151	0.914601	0.995292	-5.50353	EIF3B	P > 0.05
KRT80	-0.172321	20.9968	-0.107138	0.915397	0.995292	-5.50362	KRT80	P > 0.05
RAB6B	-0.182956	17.8763	-0.103632	0.918155	0.995292	-5.50394	RAB6B	P > 0.05
RCC2	0.181383	23.4097	0.103483	0.91873	0.995292	-5.50385	RCC2	P > 0.05
THUMPD3	-0.178696	17.8982	-0.101864	0.919546	0.995292	-5.5041	THUMPD3	P > 0.05
YWHAB	0.18637	18.1608	0.0962019	0.924004	0.995292	-5.50458	YWHAB	P > 0.05
ZNF703	-0.170525	17.7862	-0.0961463	0.924048	0.995292	-5.50459	ZNF703	P > 0.05
DOCK7	0.183599	18.1569	0.09524	0.924761	0.995292	-5.50466	DOCK7	P > 0.05
ACTG1	0.15367	17.421	0.0952237	0.924774	0.995292	-5.50467	ACTG1	P > 0.05
SESTD1	-0.137832	16.9966	-0.0945924	0.925271	0.995292	-5.50472	SESTD1	P > 0.05
MPP6	-0.148057	17.1152	-0.0945605	0.925296	0.995292	-5.50472	MPP6	P > 0.05
RAN	0.199495	18.9416	0.0944722	0.925366	0.995292	-5.50473	RAN	P > 0.05
HDHD3	0.198539	18.9905	0.0940995	0.925659	0.995292	-5.50476	HDHD3	P > 0.05
IAH1	0.129794	21.9678	0.0935085	0.926125	0.995292	-5.50481	IAH1	P > 0.05
HNRNPM	-0.155526	20.6703	-0.0933429	0.926255	0.995292	-5.50482	HNRNPM	P > 0.05
KRT10	-0.0692386	31.202	-0.0892489	0.929481	0.995292	-5.50514	KRT10	P > 0.05
XP32	0.184544	18.809	0.0889459	0.92972	0.995292	-5.50517	XP32	P > 0.05
PPL	0.066893	15.5269	0.0862743	0.931825	0.995292	-5.50537	PPL	P > 0.05
TGM3	0.138946	21.0476	0.0850342	0.932802	0.995292	-5.50546	TGM3	P > 0.05
INPP4A	0.150312	17.9058	0.0849099	0.9329	0.995292	-5.50547	INPP4A	P > 0.05
CSRP2	0.0885086	24.4783	0.0848882	0.932918	0.995292	-5.50547	CSRP2	P > 0.05
CPOX	0.182583	19.7732	0.0842575	0.933415	0.995292	-5.50552	CPOX	P > 0.05
GSR	-0.106168	23.1254	-0.0811593	0.935857	0.995292	-5.50574	GSR	P > 0.05
SEC23A	0.145231	20.1582	0.0782521	0.93815	0.995292	-5.50594	SEC23A	P > 0.05
CLCC1	-0.131784	17.7209	-0.0754967	0.940324	0.995292	-5.50613	CLCC1	P > 0.05
SARS2	0.114412	17.1431	0.0732033	0.942133	0.995292	-5.50627	SARS2	P > 0.05
SEC24B	-0.135792	18.621	-0.0726437	0.942575	0.995292	-5.50631	SEC24B	P > 0.05
MYL6	-0.139861	18.1733	-0.0720798	0.94302	0.995292	-5.50634	MYL6	P > 0.05
ARPC3	-0.132276	18.7085	-0.07138	0.943572	0.995292	-5.50639	ARPC3	P > 0.05
RBBP4	0.133434	18.3115	0.0711214	0.943776	0.995292	-5.5064	RBBP4	P > 0.05
NSUN2	-0.116798	17.4512	-0.0709236	0.943932	0.995292	-5.50642	NSUN2	P > 0.05
RPS28	-0.0892854	16.6716	-0.066948	0.94707	0.995292	-5.50665	RPS28	P > 0.05
XPOT	0.122763	18.3863	0.0646373	0.948894	0.995292	-5.50678	XPOT	P > 0.05
LSM14A	-0.128846	18.6338	-0.0644772	0.949021	0.995292	-5.50679	LSM14A	P > 0.05
KIAA1524	0.121099	18.3138	0.0640351	0.94937	0.995292	-5.50682	KIAA1524	P > 0.05
IARS	0.111983	20.323	0.0626869	0.950434	0.995292	-5.50689	IARS	P > 0.05
PCMT1	-0.0720546	22.9845	-0.0583574	0.953853	0.997402	-5.50712	PCMT1	P > 0.05
DNAJC10	-0.0860171	21.0771	-0.055026	0.956485	0.997835	-5.50728	DNAJC10	P > 0.05
RBM39	0.0902756	20.1126	0.0504301	0.960116	0.997835	-5.50749	RBM39	P > 0.05
AARS2	0.0853133	17.6082	0.0500638	0.960405	0.997835	-5.50751	AARS2	P > 0.05
HSPH1	0.0593971	22.5263	0.0450431	0.964373	0.997835	-5.50772	HSPH1	P > 0.05
YWHAZ	0.0940765	19.6455	0.0438932	0.965282	0.997835	-5.50776	YWHAZ	P > 0.05
EEF1D	0.0887398	18.3512	0.0437957	0.965359	0.997835	-5.50776	EEF1D	P > 0.05
IPO5	-0.0537946	23.2691	-0.0432207	0.965814	0.997835	-5.50779	IPO5	P > 0.05
DNAJC2	-0.0742862	17.819	-0.0410344	0.967542	0.997835	-5.50787	DNAJC2	P > 0.05
CTPS2	-0.0746955	18.172	-0.0402867	0.968133	0.997835	-5.50789	CTPS2	P > 0.05
CNOT1	-0.0692479	17.8975	-0.037896	0.970023	0.997835	-5.50797	CNOT1	P > 0.05
IDE	-0.068385	18.5552	-0.0372849	0.970506	0.997835	-5.50799	IDE	P > 0.05
SPC25	0.0504368	16.9526	0.0361721	0.971386	0.997835	-5.50803	SPC25	P > 0.05
PEF1	0.0488464	22.0749	0.0332489	0.973698	0.997835	-5.50812	PEF1	P > 0.05
LOR	-0.0575349	18.1633	-0.0310501	0.975436	0.997835	-5.50818	LOR	P > 0.05
ARPC4	0.0498498	17.8116	0.0291581	0.976933	0.997835	-5.50823	ARPC4	P > 0.05
VIM	-0.0547639	18.4294	-0.0274597	0.978276	0.997835	-5.50827	VIM	P > 0.05
KPNA2	-0.0318524	16.6972	-0.0240142	0.981001	0.997835	-5.50835	KPNA2	P > 0.05
CAPZB	-0.0313707	22.2994	-0.0228995	0.981883	0.997835	-5.50837	CAPZB	P > 0.05
PABPC1	-0.0280927	21.5651	-0.0194522	0.98461	0.997835	-5.50843	PABPC1	P > 0.05
LYZ	-0.04384	20.14	-0.0191612	0.984847	0.997835	-5.50844	LYZ	P > 0.05
MIF	-0.0158533	25.6745	-0.0178148	0.985905	0.997835	-5.50846	MIF	P > 0.05
KCTD6	0.0299705	20.0261	0.0166952	0.986791	0.997835	-5.50848	KCTD6	P > 0.05
THOC3	-0.0210304	16.9585	-0.0141205	0.988828	0.997835	-5.50851	THOC3	P > 0.05
HSPA14	0.0266921	19.1555	0.0135352	0.989291	0.997835	-5.50852	HSPA14	P > 0.05
ACTR3	-0.0274788	18.9578	-0.0133945	0.989402	0.997835	-5.50852	ACTR3	P > 0.05
FLII	-0.0069427	16.3502	-0.006419	0.994921	0.999382	-5.50858	FLII	P > 0.05
STAT3	0.00810414	18.6948	0.00400675	0.99683	0.999382	-5.50859	STAT3	P > 0.05
PUF60	0.0050119	17.2589	0.00307567	0.997566	0.999382	-5.50859	PUF60	P > 0.05
NCKAP1	-0.003802	21.566	-0.0025272	0.998	0.999382	-5.50859	NCKAP1	P > 0.05
BUB3	0.00235556	20.1827	0.00117491	0.99907	0.999382	-5.5086	BUB3	P > 0.05
UCK2	-0.0016079	18.8037	-0.0007811	0.999382	0.999382	-5.5086	UCK2	P > 0.05
