# Supplementary material for: Recruitment of PI4KIIIβ to the Golgi by ACBD3 is dependent on an upstream pathway of a SNARE complex and golgins
Source: Mol Biol Cell. Author manuscript; Available in PMC 2024 Feb 1. (PMC7615549; doi:10.1091/mbc.E23-09-0376)
Supplement: Supplementary Data 3 [file EMS193424-supplement-Supplementary_Data_3.xlsx]

## Sheet: Sheet1
	logFC	AveExpr	t	P.Value	adj.P.Val	B	gene	sig
ACBD3	8.1043	30.7683	8.95573	8.47e-05	0.00262651	1.15132	ACBD3	P < 0.01
GOLGB1	6.64712	19.5268	3.69462	0.00939927	0.0264889	-2.23989	GOLGB1	P < 0.05
FHDC1	5.91132	19.3713	5.01249	0.00192906	0.00996679	-0.928612	FHDC1	P < 0.01
BLZF1	5.21998	18.3128	3.48897	0.0121246	0.0313218	-2.46241	BLZF1	P < 0.05
TMED10	4.84536	18.5229	5.11326	0.00173501	0.00996679	-0.844709	TMED10	P < 0.01
TMED9	4.38325	18.2642	5.02515	0.00190339	0.00996679	-0.917973	TMED9	P < 0.01
LMAN2	4.2319	17.9722	4.19332	0.00486675	0.0167632	-1.68669	LMAN2	P < 0.05
PICALM	4.03333	18.2987	4.73296	0.00260756	0.0115478	-1.17083	PICALM	P < 0.05
SEC22B	3.82542	17.3564	6.06786	0.00067774	0.00700328	-0.133307	SEC22B	P < 0.01
CHST14	3.07049	17.5074	4.5372	0.00324151	0.0125609	-1.34896	CHST14	P < 0.05
SCFD1	1.68606	16.8729	2.98669	0.0222287	0.053007	-3.01392	SCFD1	P > 0.05
GOLGA2	1.68394	16.143	2.04907	0.0835829	0.172738	-4.19032	GOLGA2	P > 0.05
HERC1	0.884443	21.7687	1.25511	0.253485	0.41358	-5.12781	HERC1	P > 0.05
ANXA2	0.40819	23.5478	0.568163	0.589697	0.74761	-5.7039	ANXA2	P > 0.05
RAB14	0.211843	18.1777	0.0990655	0.924181	0.954987	-5.86663	RAB14	P > 0.05
GRB2	-0.136053	18.6179	-0.053434	0.95905	0.95905	-5.87035	GRB2	P > 0.05
MAPRE1	-0.148903	16.9274	-0.135565	0.896418	0.954987	-5.86206	MAPRE1	P > 0.05
RAB6B	-0.310119	17.7683	-0.218833	0.833737	0.947939	-5.84637	RAB6B	P > 0.05
ARL1	-0.539114	18.2288	-0.188821	0.856203	0.947939	-5.85287	ARL1	P > 0.05
KPNA2	-0.545841	16.7436	-0.49315	0.638718	0.761549	-5.74449	KPNA2	P > 0.05
PRMT5	-0.851753	20.2635	-0.760481	0.47461	0.639692	-5.57713	PRMT5	P > 0.05
CLCC1	-0.883036	17.5421	-0.547611	0.602911	0.74761	-5.71553	CLCC1	P > 0.05
MTOR	-1.46831	18.1293	-1.08583	0.317566	0.468787	-5.29831	MTOR	P > 0.05
STX6	-1.63487	18.8741	-0.946914	0.378765	0.533714	-5.42621	STX6	P > 0.05
CLASP1	-1.80796	15.3799	-1.85409	0.11108	0.202558	-4.43483	CLASP1	P > 0.05
SEC16A	-2.39829	18.3955	-1.34268	0.225985	0.389196	-5.03364	SEC16A	P > 0.05
GARS	-2.84105	19.7658	-1.18506	0.278996	0.432443	-5.19998	GARS	P > 0.05
ROCK1	-3.24974	15.9986	-2.14277	0.0739352	0.163714	-4.07627	ROCK1	P > 0.05
SNX1	-4.27819	18.3419	-1.97441	0.0937426	0.181626	-4.28622	SNX1	P > 0.05
ANXA1	-5.17866	17.3087	-3.982	0.00665715	0.0206372	-1.94242	ANXA1	P < 0.05
NSDHL	-7.23162	17.1423	-7.3965	0.00025622	0.00397143	0.509833	NSDHL	P < 0.01
